# Supplementary material for: Combination of ultrasound-based radiomics and deep learning with clinical data to predict response in breast cancer patients treated with neoadjuvant chemotherapy
Source: Front Oncol. 2025 Jun 5;15:1525285. doi: 10.3389/fonc.2025.1525285 (PMC12176835; doi:10.3389/fonc.2025.1525285)
Supplement: Supplementary file 1 [file Table1.xlsx]

## Sheet: radiomics
	Model_name	Accuracy	AUC	95%	Cl	Sensitivity	Specificity	PPV	NPV	Precision	Recall	F1	Threshold	Task
1	LR	0.755	0.848	0.7722	0.9236	0.596	0.915	0.875	0.694	0.875	0.596	0.709	0.647	Train cohort
2	LR	0.732	0.786	0.7395	0.8318	0.744	0.717	0.759	0.701	0.759	0.744	0.751	0.455	Internal validation cohort
5	SVM	0.787	0.871	0.7986	0.9443	0.745,	0.830	0.814	0.765	0.814	0.745	0.778	0.533	Train cohort
6	SVM	0.716	0.757	0.7083	0.8061	0.628	0.821	0.807	0.648	0.807	0.628	0.707	0.544	Internal validation cohort
7	KNN	0.702	0.854	0.7803	0.9278	0.447	0.957	0.913	0.634	0.913	0.447	0.600	0.600	Train cohort
8	KNN	0.568	0.721	0.6715	0.7707	0.275	0.919	0.803	0.515	0.803	0.275	0.410	0.600	Internal validation cohort
9	RandomForest	0.915	0.999	0.9978	1.0000	0.830	1.000	1.000	0.855	1.000	0.830	0.907	0.700	Train cohort
10	RandomForest	0.684	0.747	0.6972	0.7976	0.618	0.763	0.757	0.626	0.757	0.618	0.681	0.500	Internal validation cohort
11	XGBoost	0.989	1.000	1.0000	1.0000	0.979	1.000	1.000	0.979	1.000	0.979	0.989	0.509	Train cohort
12	XGBoost	0.705	0.738	0.6878	0.7887	0.671	0.746	0.760	0.655	0.760	0.671	0.713	0.566	Internal validation cohort
13	MLP	0.787	0.843	0.7654	0.9214	0.872	0.702	0.745	0.846	0.745	0.872	0.804	0.514	Train cohort
14	MLP	0.729	0.788	0.7417	0.8338	0.652	0.821	0.813	0.664	0.813	0.652	0.724	0.571	Internal validation cohort
15	LR	0.766	0.808	0.7633	0.8523	0.865	0.647	0.746	0.800	0.746	0.865	0.801	0.409	External Validation cohort
17	SVM	0.776	0.805	0.7581	0.8510	0.812	0.734	0.785	0.765	0.785	0.812	0.798	0.475	External Validation cohort
18	KNN	0.629	0.713	0.6624	0.7636	0.411	0.890	0.817	0.558	0.817	0.411	0.547	0.600	External Validation cohort
19	RandomForest	0.671	0.742	0.6913	0.7920	0.604	0.751	0.744	0.613	0.744	0.604	0.667	0.500	External Validation cohort
20	XGBoost	0.695	0.741	0.6910	0.7904	0.628	0.775	0.769	0.635	0.769	0.628	0.691	0.533	External Validation cohort
21	MLP-	0.782	0.818	0.7745	0.8624	0.783	0.780	0.810	0.750	0.810	0.783	0.796	0.441	External Validation cohort

## Sheet: Deep learning
	model_name	Accuracy	AUC	95%	Cl	Sensitivity	Specificity	PPV	NPV	Precision	Recall	F1	Threshold	Task
1	LR	0.787	0.831	0.7476	0.9145	0.812	0.761	0.780	0.795	0.780	0.812	0.796	0.446	Train cohort
14	MLP	0.818	0.870	0.8325	0.9069	0.853,	0.775	0.826	0.809	0.826	0.853	0.839	0.498	Internal validation cohort
5	SVM	0.798	0.862	0.7838	0.9399	0.812	0.783	0.796	0.800	0.796	0.812	0.804	0.555	Train cohort
2	LR	0.795	0.857	0.8191	0.8945	0.801	0.787	0.824	0.760	0.824	0.801	0.812	0.513	Internal validation cohort
7	KNN	0.745	0.886	0.8209	0.9508	0.625	0.870	0.833	0.690	0.833	0.625	0.714	0.600	Train cohort
6	SVM	0.818	0.849	0.8070	0.8908	0.867	0.757	0.817	0.821	0.817	0.867	0.841	0.490	Internal validation cohort
9	RandomForest	0.926	0.999	0.9978	1.0000	0.854	1.000	1.000	0.868	1.000	0.854	0.921	0.600	Train cohort
12	XGBoost	0.792	0.831	0.7878	0.8738	0.867	0.698	0.782	0.808	0.782	0.867	0.822	0.431	Internal validation cohort
11	XGBoost	0.989	1.000	1.0000	1.0000	0.979	1.000	1.000	0.979	1.000	0.979	0.989	0.562	Train cohort
10	RandomForest	0.718	0.829	0.7874	0.8713	0.607	0.858	0.842	0.636	0.842	0.607	0.705	0.600	Internal validation cohort
13	MLP	0.798	0.831	0.7463	0.9149	0.875	0.717	0.764	0.846	0.764	0.875	0.816	0.431	Train cohort
8	KNN	0.695	0.796	0.7505	0.8420	0.597	0.817	0.803	0.619	0.803	0.597	0.685	0.600	Internal validation cohort
21	MLP	0.824	0.865	0.8270	0.9020	0.863	0.775	0.827	0.819	0.827	0.863	0.845	0.495	External Validation cohort
15	LR	0.792	0.860	0.8229	0.8978	0.758	0.834	0.851	0.734	0.851	0.758	0.802	0.580	External Validation cohort
17	SVM	0.824	0.848	0.8058	0.8901	0.844	0.799	0.840	0.804	0.840	0.844	0.842	0.473	External Validation cohort
18	KNN	0.629	0.828	0.7863	0.8696	0.398	0.917	0.857	0.550	0.857	0.398	0.544	0.600	External Validation cohort
19	RandomForest	0.753	0.823	0.7803	0.8664	0.701	0.817	0.827	0.687	0.827	0.701	0.759	0.500	External Validation cohort
20	XGBoost	0.776	0.796	0.7493	0.8424	0.853.	0.680	0.769	0.788	0.769	0.853	0.809	0.339	External Validation cohort

## Sheet: Clinic
	model_name	Accuracy	AUC	95%	Cl	Sensitivity	Specificity	PPV	NPV	Precision	Recall	F1	Threshold	Task
18	XGBoost	0.979	0.997	0.9900	1.0000	0.975	0.981	0.975	0.981	0.975	0.975	0.975	0.442	Train cohort
16	RandomForest	0.947	0.996	0.9898	1.0000	0.875	1.000	1.000	0.915	1.000	0.875	0.933	0.600	Train cohort
12	SVM	0.734	0.824	0.7422	0.9050	0.825	0.667	0.647	0.837	0.647	0.825	0.725	0.418	Train cohort
14	KNN	0.649	0.744	0.6494	0.8385	0.450	0.796	0.621	0.662	0.621	0.450	0.522	0.400	Train cohort
20	MLP	0.606	0.707	0.6031	0.8108	0.975	0.333	0.520	0.947	0.520	0.975	0.678	0.331	Train cohort
9	LR	0.655	0.668	0.6131	0.7224	0.706	0.602	0.649	0.663	0.649	0.706	0.677	0.421	Internal validation cohort
3	SVM	0.603	0.663	0.6100	0.7155	0.428	0.772	0.645	0.582	0.645	0.428	0.514	0.500	External Validation cohort
21	MLP	0.663	0.659	0.6039	0.7147	0.696	0.629	0.662	0.665	0.662	0.696	0.678	0.437	Internal validation cohort
1	LR	0.634	0.655	0.6004	0.7101	0.738	0.534	0.605	0.678	0.605	0.738	0.665	0.462	External Validation cohort
7	MLP	0.626	0.641	0.5861	0.6967	0.813	0.446	0.587	0.711	0.587	0.813	0.682	0.466	External Validation cohort
8	LR	0.606	0.638	0.5265	0.7494	0.850	0.426	0.523	0.793	0.523	0.850	0.648	0.384	Train cohort
19	XGBoost	0.592	0.605	0.5483	0.6620	0.557	0.629	0.610	0.576	0.610	0.557	0.582	0.490	Internal validation cohort
6	XGBoost	0.579	0.598	0.5408	0.6543	0.888	0.280	0.544	0.720	0.544	0.888	0.675	0.218	External Validation cohort
15	KNN	0.547	0.587	0.5314	0.6424	0.418	0.683	0.579	0.529	0.579	0.418	0.485	0.400	Internal validation cohort
13	SVM	0.561	0.577	0.5193	0.6342	0.381	0.747	0.612	0.537	0.612	0.381	0.470	0.433	Internal validation cohort
4	KNN	0.537	0.571	0.5155	0.6270	0.225	0.839	0.575	0.528	0.575	0.225	0.323	0.600	External Validation cohort
5	RandomForest	0.534	0.563	0.5057	0.6204	0.717	0.358	0.519	0.566	0.519	0.717	0.602	0.300	External Validation cohort
17	RandomForest	0.550	0.562	0.5045	0.6192	0.747	0.344	0.543	0.566	0.543	0.747	0.629	0.200	Internal validation cohort

## Sheet: Combine
	model_name	Accuracy	AUC	95%	Cl	Sensitivity	Specificity	PPV	NPV	Precision	Recall	F1	Threshold	Task
1	LR	0.899	0.93	0.8991	0.9612	0.961	0.815	0.877	0.938	0.877	0.961	0.917	0.44	Train cohort
2	LR	0.843	0.888	0.8344	0.9407	0.851	0.833	0.87	0.811	0.87	0.851	0.86	0.667	Internal validation cohort
3	SVM	0.916	0.912	0.8707	0.9534	0.961	0.854	0.9	0.941	0.9	0.961	0.929	0.567	Train cohort
4	SVM	0.892	0.896	0.8394	0.9529	0.936	0.833	0.88	0.909	0.88	0.936	0.907	0.547	Internal validation cohort
5	KNN	0.873	0.965	0.9485	0.9815	0.82	0.946	0.954	0.794	0.954	0.82	0.882	0.6	Train cohort
6	KNN	0.783	0.883	0.8282	0.9379	0.734	0.847	0.862	0.709	0.862	0.734	0.793	0.6	Internal validation cohort
7	RandomForest	0.984	1	0.9994	1	0.972	1	1	0.963	1	0.972	0.986	0.6	Train cohort
8	RandomForest	0.813	0.902	0.8549	0.9496	0.809	0.819	0.854	0.766	0.854	0.809	0.831	0.6	Internal validation cohort
9	XGBoost	0.99	1	0.9991	1	0.994	0.985	0.989	0.992	0.989	0.994	0.992	0.616	Train cohort
10	XGBoost	0.855	0.901	0.8535	0.9478	0.936	0.75	0.83	0.9	0.83	0.936	0.88	0.387	Internal validation cohort
11	MLP	0.916	0.936	0.9078	0.9648	0.961	0.854	0.9	0.941	0.9	0.961	0.929	0.507	Train cohort
12	MLP	0.861	0.883	0.8229	0.9437	0.851	0.875	0.899	0.818	0.899	0.851	0.874	0.703	Internal validation cohort
13	LR	0.854	0.887	0.8427	0.9311	0.915	0.769	0.848	0.865	0.848	0.915	0.881	0.437	External Validation cohort
14	SVM	0.854	0.864	0.8133	0.9154	0.922	0.759	0.844	0.872	0.844	0.922	0.881	0.5	External Validation cohort
15	KNN	0.77	0.868	0.82	0.9157	0.719	0.843	0.866	0.679	0.866	0.719	0.786	0.6	External Validation cohort
16	RandomForest	0.843	0.869	0.8195	0.918	0.85	0.833	0.878	0.796	0.878	0.85	0.864	0.6	External Validation cohort
17	XGBoost	0.812	0.877	0.8348	0.9187	0.824	0.796	0.851	0.761	0.851	0.824	0.837	0.672	External Validation cohort
18	MLP	0.854	0.891	0.8475	0.9343	0.922	0.759	0.844	0.872	0.844	0.922	0.881	0.541	External Validation cohort
